# Supplementary material for: Do Chronic Low Back Pain and Chronic Widespread Pain differ in their association with Depression Symptoms in the 1958 British Cohort?
Source: Pain Med. 2022 Nov 4;24(6):644–51. doi: 10.1093/pm/pnac170 (PMC10233498; doi:10.1093/pm/pnac170)
Supplement: pnac170_Supplementary_Data [file pnac170_supplementary_data.zip]

Archive with 3 entries (2 files):
- pnac170_Supplementary_Data/
- pnac170_Supplementary_Data/Supplementary Figure 1.docx
- pnac170_Supplementary_Data/Supplementary Table 1.docx
